# Supplementary material for: Pilot Evaluation of a Deep Learning Model for Nasogastric Tube Verification on Chest Radiographs: A Single-Center Retrospective Study
Source: Tomography. 2025 Dec 15;11(12):140. doi: 10.3390/tomography11120140 (PMC12737375; doi:10.3390/tomography11120140)
Supplement: Supplementary file 1 [file tomography-11-00140-s001.zip]

Archive with 1 entries (1 files):
- tomography-3988366-supplementary.pdf
